# Supplementary material for: A non-native fish species reaches the south-western European waters: the Atlantic croaker, Micropogoniasundulatus (Acanthuriformes, Sciaenidae) and its invasion history in Europe
Source: Biodivers Data J. 2024 May 14;12:e120736. doi: 10.3897/BDJ.12.e120736 (PMC11109509; doi:10.3897/BDJ.12.e120736)
Supplement: Supplementary material 1 — COI partial sequence (OR906314) from GenBank flatfile format [file bdj-12-e120736-s001.txt]

LOCUS       OR906314                 582 bp    DNA     linear   VRT 06-DEC-2023
DEFINITION  Micropogonias undulatus isolate Mundu-2 cytochrome c oxidase
            subunit I (COX1) gene, partial cds; mitochondrial.
ACCESSION   OR906314
VERSION     OR906314
KEYWORDS    .
SOURCE      mitochondrion Micropogonias undulatus (Atlantic croaker)
  ORGANISM  Micropogonias undulatus
            Eukaryota; Metazoa; Chordata; Craniata; Vertebrata; Euteleostomi;
            Actinopterygii; Neopterygii; Teleostei; Neoteleostei;
            Acanthomorphata; Eupercaria; Sciaenidae; Micropogonias.
REFERENCE   1  (bases 1 to 582)
  AUTHORS   de Carvalho-Souza,G.F., Lobato,C. and Gonzalez-Ortegon,E.
  TITLE     A new non-native fish species in the southwestern European waters:
            the Atlantic croaker, Micropogonias undulatus (Perciformes:
            Sciaenidae), including its history of invasion into Europe
  JOURNAL   Unpublished
REFERENCE   2  (bases 1 to 582)
  AUTHORS   de Carvalho-Souza,G.F. and Gonzalez-Ortegon,E.
  TITLE     Direct Submission
  JOURNAL   Submitted (06-DEC-2023) Ecology and Coastal Management, ICMAN-CSIC,
            Campus Rio San Pedro, sn, Puerto Real, Cadiz 11519, Spain
COMMENT     ##Assembly-Data-START##
            Sequencing Technology :: Sanger dideoxy sequencing
            ##Assembly-Data-END##
FEATURES             Location/Qualifiers
     source          1..582
                     /organism="Micropogonias undulatus"
                     /organelle="mitochondrion"
                     /mol_type="genomic DNA"
                     /isolate="Mundu-2"
                     /db_xref="taxon:29154"
                     /country="Spain: Gulf of Cadiz"
                     /lat_lon="36.38 N 6.27 W"
                     /collection_date="13-Jul-2023"
                     /identified_by="Gustavo F. de Carvalho-Souza and Enrique
                     Gonzalez-Ortegon"
     gene            <1..>582
                     /gene="COX1"
     CDS             <1..>582
                     /gene="COX1"
                     /codon_start=1
                     /transl_table=2
                     /product="cytochrome c oxidase subunit I"
                     /protein_id="WPS59329"
                     /translation="LIRAELSQPGALLGDDQIYNVIVTAHAFVMIFFMVMPIMIGGFG
                     NWLVPLMIGAPDMAFPRMNNMSFWLLPPSFLLLLTSSGVEAGAGTGWTVYPPLAGNLA
                     HAGASVDLAIFSLHLAGVSSILGAINFITTIINMKPPAISQYQTPLFVWAVLITAVLL
                     LLSLPVLAAGITMLLTDRNLNTTFFDPAGGGDPI"
ORIGIN      
        1 ctaattcgag ccgaacttag ccaacctggc gctctcctcg gagacgacca aatttataac
       61 gtaatcgtta cggcacatgc cttcgtcata attttcttta tagtaatgcc cattatgatt
      121 ggaggatttg gaaactgact agtaccccta atgattgggg cccctgacat agcattcccc
      181 cgaataaata atatgagctt ctgactcctc cccccttctt tcctgctgct cctaacctcc
      241 tcaggggtag aagcaggtgc cggaacgggc tgaacagtct atcccccact cgccggaaat
      301 cttgcacacg caggggcctc tgtcgacttg gccatttttt cccttcatct cgcaggtgta
      361 tcatcaattt taggggctat taacttcatc acaacaatta ttaacatgaa acccccagcc
      421 atctcccaat atcagacacc cctatttgta tgagccgttt taattacagc tgtactactt
      481 ctgctctccc tccctgtcct agctgccggc attacgatac ttctaacaga ccgcaacctt
      541 aatacaacct tttttgaccc agcaggagga ggagacccaa tt
//
